# Supplementary material for: Machine Learning Models for Nocturnal Hypoglycemia Prediction in Hospitalized Patients with Type 1 Diabetes
Source: J Pers Med. 2022 Jul 31;12(8):1262. doi: 10.3390/jpm12081262 (PMC9409948; doi:10.3390/jpm12081262)
Supplement: Supplementary file 1 [file jpm-12-01262-s001.zip]

Archive with 1 entries (1 files):
- jpm-1804098-supplementary.pdf
